# Supplementary material for: Depression and anxiety among pregnant women living with HIV in Kilimanjaro region, Tanzania
Source: PLoS One. 2019 Oct 31;14(10):e0224515. doi: 10.1371/journal.pone.0224515 (PMC6822761; doi:10.1371/journal.pone.0224515)
Supplement: S1 Dataset — (XLS) [file pone.0224515.s001.xls]

## Sheet: Sheet1
id	Age	Education	Current relationship status	Polygamous relationship	Income earning activities	First pregnancy	Miscarriages	Still births	Abortions	Children died	Have you ever experienced adverse pregnancy outcome?	Learned of HIV+	Have disclosed your status to any other person?	Have you told your partner/husband?	Food_insecurity	Experienced any abuse ever	Social support	HIV shame	Enacted stigma	Attitudes about pregnancy	Depression	Anxiety	Have both depression and anxiety
1	40	Any primary	In relationship	0. No	Informal/Formal	0. No	1	0	1	0	Yes	2. Before this pregnancy	1. Yes	1. Yes	Never	No	22	17	1	16	Normal	Do not have signs of anxiety	No
2	26	Any secondary	In relationship	0. No	Informal/Formal	1. Yes					No	1. During this pregnancy	1. Yes	1. Yes	Never	No	30	20	1	12.5714	Normal	Do not have signs of anxiety	No
3	28	Any primary	Married	0. No	No income earning activities	0. No	0	0	0	0	No	1. During this pregnancy	1. Yes	1. Yes	Sometimes	No	20	23	2	14	Possible depression	Have signs of anxiety	Yes
4	23	Any primary	In relationship	1. Yes	No income earning activities	0. No	0	0	0	0	No	1. During this pregnancy	1. Yes	1. Yes	Never	Yes	20	32	0	22	Normal	Do not have signs of anxiety	No
5	32	Any primary	In relationship	0. No	No income earning activities	0. No	0	0	0	0	No	1. During this pregnancy	1. Yes	1. Yes	Sometimes	No	28	31	3	16	Possible depression	Do not have signs of anxiety	No
6	35	Any primary	Married	0. No	Informal/Formal	0. No	2	0	0	0	Yes	2. Before this pregnancy	1. Yes	1. Yes	Never	No	40	12	2	15	Normal	Do not have signs of anxiety	No
7	27	Any secondary	In relationship	0. No	Informal/Formal	0. No	0	0	0	0	No	2. Before this pregnancy	1. Yes	1. Yes	Sometimes	No	32	16	0	16	Normal	Do not have signs of anxiety	No
8	38	Any primary	Married	0. No	Informal/Formal	0. No	0	0	0	0	No	2. Before this pregnancy	1. Yes	1. Yes	Never	Yes	34	16	0	5	Normal	Do not have signs of anxiety	No
9	23	Any secondary	In relationship	0. No	Informal/Formal	1. Yes					No	1. During this pregnancy	0. No		Sometimes	Yes	14	34	0	13	Normal	Do not have signs of anxiety	No
10	40	Any secondary	Married	0. No	Informal/Formal	0. No	0	0	0	0	No	2. Before this pregnancy	1. Yes	1. Yes	Sometimes	No	35	18	0	16	Normal	Do not have signs of anxiety	No
11	29	Any primary	Married	0. No	No income earning activities	0. No	0	0	0	1	Yes	2. Before this pregnancy	1. Yes	1. Yes	Never	No	21	16	0	9	Normal	Do not have signs of anxiety	No
12	28	Any secondary	Married	1. Yes	Informal/Formal	0. No	1	0	0	0	Yes	1. During this pregnancy	0. No		Never	No	33	10	0	17	Normal	Do not have signs of anxiety	No
13	20	Any primary	In relationship	0. No	Informal/Formal	1. Yes					No	1. During this pregnancy	1. Yes	1. Yes	Never	No	20	26	0	21	Normal	Do not have signs of anxiety	No
14	34	Any primary	Married	0. No	Informal/Formal	0. No	1	0	0	0	Yes	2. Before this pregnancy	1. Yes	1. Yes	Never	Yes	38	16	0	17	Normal	Have signs of anxiety	No
15	36	Any primary	In relationship	0. No	Informal/Formal	0. No	0	0	0	0	No	2. Before this pregnancy	1. Yes	0. No	Never	Yes	32	11	0	16	Normal	Do not have signs of anxiety	No
16	28	Any secondary	Married	0. No	No income earning activities	0. No	0	0	0	0	No	1. During this pregnancy	1. Yes	1. Yes	Sometimes	No	29	38	0	16	Possible depression	Have signs of anxiety	Yes
17	40	Any primary	In relationship	0. No	Informal/Formal	0. No	0	0	0	0	No	2. Before this pregnancy	1. Yes	0. No	Never	No	31	40	0	14	Possible depression	Have signs of anxiety	Yes
18	25	Any primary	Married	0. No	No income earning activities	1. Yes					No	1. During this pregnancy	1. Yes	1. Yes	Never	No	37	16	0	18	Normal	Do not have signs of anxiety	No
19	26	Any secondary	In relationship	0. No	Informal/Formal	1. Yes					No	1. During this pregnancy	1. Yes	1. Yes	Never	Yes	40	16	0	21	Normal	Have signs of anxiety	No
20	37	Any primary	Married	0. No	Informal/Formal	0. No	0	0	0	1	Yes	2. Before this pregnancy	1. Yes	1. Yes	Never	Yes	34	35	0	10	Possible depression	Do not have signs of anxiety	No
21	29	Any primary	In relationship	0. No	Informal/Formal	0. No	0	0	0	0	No	2. Before this pregnancy	1. Yes	1. Yes	Sometimes	Yes	29	25	21	16	Normal	Do not have signs of anxiety	No
22	31	Any primary	In relationship	0. No	No income earning activities	0. No	1	0	0	0	Yes	2. Before this pregnancy	1. Yes	1. Yes	Sometimes	Yes	28	31	6	4	Possible depression	Have signs of anxiety	Yes
23	40	Any primary	Married	0. No	Informal/Formal	0. No	1	0	0	0	Yes	2. Before this pregnancy	1. Yes	0. No	Never	No	17	16	0	16	Normal	Do not have signs of anxiety	No
24	25	Any secondary	In relationship	0. No	Informal/Formal	0. No	0	0	0	0	No	2. Before this pregnancy	1. Yes	1. Yes	Sometimes	No	31	25	2	14	Normal	Do not have signs of anxiety	No
25	24	Any primary	Married	0. No	No income earning activities	0. No	0	0	0	0	No	1. During this pregnancy	1. Yes	1. Yes	Never	No	34	18	0	22	Possible depression	Do not have signs of anxiety	No
26	27	Any secondary	Married	0. No	No income earning activities	1. Yes					No	1. During this pregnancy	1. Yes	1. Yes	Never	No	32	17	0	22	Normal	Do not have signs of anxiety	No
27	28	Any primary	Married	0. No	Informal/Formal	0. No	0	0	0	0	No	1. During this pregnancy	1. Yes	1. Yes	Never	No	26	16	0	16	Normal	Do not have signs of anxiety	No
28	29	Any primary	Married	0. No	Informal/Formal	0. No	0	0	0	0	No	2. Before this pregnancy	1. Yes	1. Yes	Never	Yes	29.7143	15	0	19	Normal	Do not have signs of anxiety	No
29	21	Any secondary	Single		No income earning activities	1. Yes					No	2. Before this pregnancy	1. Yes	0. No	Never	No	23	24	10	15	Possible depression	Have signs of anxiety	Yes
30	25	Any secondary	Married	0. No	No income earning activities	0. No	0	0	0	0	No	2. Before this pregnancy	1. Yes	1. Yes	Never	No	28	16	0	19	Normal	Do not have signs of anxiety	No
31	25	Any primary	In relationship	0. No	No income earning activities	1. Yes					No	1. During this pregnancy	1. Yes	1. Yes	Never	Yes	35	35	3	20	Possible depression	Have signs of anxiety	Yes
32	32	Any primary	In relationship	0. No	Informal/Formal	0. No	0	0	0	0	No	1. During this pregnancy	0. No		Never	No	32	4	0	13	Normal	Do not have signs of anxiety	No
33	24	Any secondary	Married	1. Yes	Informal/Formal	1. Yes					No	1. During this pregnancy	0. No		Never	No	31	24	0	18	Normal	Do not have signs of anxiety	No
34	22	Any primary	Single		Informal/Formal	1. Yes					No	1. During this pregnancy	1. Yes	0. No	Sometimes	Yes	36	12	0	15	Normal	Do not have signs of anxiety	No
35	20	Any secondary	Single		No income earning activities	1. Yes					No	1. During this pregnancy	0. No		Never	Yes	31	12	0	6	Normal	Do not have signs of anxiety	No
36	38	Any primary	Married	1. Yes	Informal/Formal	0. No	1	0	0	2	Yes	2. Before this pregnancy	1. Yes	1. Yes	Never	Yes	33	24	0	17	Normal	Do not have signs of anxiety	No
37	19	Any secondary	Single		No income earning activities	1. Yes					No	1. During this pregnancy	1. Yes	0. No	Sometimes	No	32	50	1	9	Possible depression	Have signs of anxiety	Yes
38	37	Any primary	Married	0. No	No income earning activities	0. No	0	0	0	1	Yes	2. Before this pregnancy	0. No		Sometimes	No	24	15	0	4	Normal	Do not have signs of anxiety	No
39	38	No education	Married	0. No	Informal/Formal	0. No	0	0	0	1	Yes	2. Before this pregnancy	1. Yes	1. Yes	Sometimes	Yes	36	14	0	11	Normal	Do not have signs of anxiety	No
40	39	Any secondary	Married	1. Yes	Informal/Formal	0. No	0	1	0	0	Yes	2. Before this pregnancy	1. Yes	1. Yes	Never	No	28	32	0	9	Possible depression	Do not have signs of anxiety	No
41	30	Any primary	Married	1. Yes	Informal/Formal	0. No	0	0	0	0	No	1. During this pregnancy	1. Yes	1. Yes	Sometimes	Yes	26	30	0	16	Possible depression	Do not have signs of anxiety	No
42	35	Any primary	In relationship	0. No	No income earning activities	0. No	1	0	0	1	Yes	2. Before this pregnancy	1. Yes	1. Yes	Sometimes	No	25	26	2	9	Possible depression	Have signs of anxiety	Yes
43	25	Any secondary	Single		No income earning activities	0. No	1	0	0	0	Yes	1. During this pregnancy	1. Yes	0. No	Never	No	28	13	0	16	Normal	Do not have signs of anxiety	No
44	29	Any secondary	In relationship	1. Yes	Informal/Formal	0. No	0	0	0	0	No	2. Before this pregnancy	1. Yes	1. Yes	Sometimes	No	27	30	0	16	Possible depression	Do not have signs of anxiety	No
45	26	Any primary	Married	1. Yes	Informal/Formal	0. No	0	0	0	0	No	2. Before this pregnancy	1. Yes	1. Yes	Never	Yes	29	22	0	19	Normal	Do not have signs of anxiety	No
46	39	Any primary	Separated/Divorced/Widowed	1. Yes	Informal/Formal	0. No	0	0	0	2	Yes	1. During this pregnancy	0. No		Sometimes	No	30	28	0	6	Possible depression	Do not have signs of anxiety	No
47	31	Any primary	Married	0. No	Informal/Formal	0. No	0	0	0	0	No	2. Before this pregnancy	1. Yes	1. Yes	Never	No	40	24	0	24	Normal	Do not have signs of anxiety	No
48	23	Any secondary	Single	0. No	No income earning activities	1. Yes					No	1. During this pregnancy	1. Yes	1. Yes	Never	No	30	12	0	13	Normal	Do not have signs of anxiety	No
49	34	Any primary	Married	1. Yes	No income earning activities	0. No	0	0	0	0	No	2. Before this pregnancy	1. Yes	1. Yes	Never	Yes	24	38	0	11	Possible depression	Have signs of anxiety	Yes
50	25	Any secondary	In relationship	0. No	Informal/Formal	0. No	1	0	0	0	Yes	1. During this pregnancy	0. No		Never	Yes	11	28	0	16	Normal	Have signs of anxiety	No
51	29	Any primary	In relationship	1. Yes	Informal/Formal	0. No	0	0	0	0	No	1. During this pregnancy	0. No		Never	No	21	20	0	15	Normal	Do not have signs of anxiety	No
52	24	Any secondary	Married	1. Yes	No income earning activities	0. No	0	0	0	0	No	2. Before this pregnancy	1. Yes	1. Yes	Sometimes	Yes	22	23	0	9	Normal	Do not have signs of anxiety	No
53	23	Any primary	Separated/Divorced/Widowed		Informal/Formal	0. No	0	0	0	0	No	2. Before this pregnancy	1. Yes	1. Yes	Never	No	17	36	13	10	Possible depression	Have signs of anxiety	Yes
54	26	Any primary	Single		No income earning activities	0. No	0	0	0	0	No	1. During this pregnancy	1. Yes	1. Yes	Sometimes	Yes	31	34	0	11	Possible depression	Have signs of anxiety	Yes
55	23	Any primary	In relationship	0. No	Informal/Formal	0. No	0	1	0	1	Yes	1. During this pregnancy	0. No		Sometimes	Yes	21	32	0	13	Possible depression	Have signs of anxiety	Yes
56	39	Any secondary	Married	1. Yes	No income earning activities	0. No	0	0	0	0	No	1. During this pregnancy	1. Yes	1. Yes	Sometimes	No	25	9	0	18	Normal	Do not have signs of anxiety	No
57	21	Any primary	In relationship	0. No	No income earning activities	1. Yes					No	1. During this pregnancy	1. Yes	0. No	Never	Yes	39	12	0	15	Normal	Do not have signs of anxiety	No
58	34	Any primary	In relationship	1. Yes	No income earning activities	0. No	0	1	0	0	Yes	2. Before this pregnancy	0. No		Never	No	17	19	0	8	Normal	Do not have signs of anxiety	No
59	31	Any primary	Married	0. No	Informal/Formal	0. No	0	1	0	0	Yes	2. Before this pregnancy	1. Yes	1. Yes	Never	Yes	20	15	0	15	Possible depression	Have signs of anxiety	Yes
60	35	Any primary	Married	0. No	No income earning activities	0. No	0	0	0	0	No	1. During this pregnancy	0. No		Never	No	39	17	0	20	Normal	Have signs of anxiety	No
61	29	Any primary	Married	0. No	No income earning activities	0. No	0	0	0	0	No	2. Before this pregnancy	1. Yes	1. Yes	Never	No	38	6	0	16	Normal	Do not have signs of anxiety	No
62	37	Any primary	Married	0. No	Informal/Formal	0. No	0	0	0	2	Yes	1. During this pregnancy	1. Yes	1. Yes	Never	Yes	23	15	0	20	Normal	Do not have signs of anxiety	No
63	24	Any secondary	Single		No income earning activities	1. Yes					No	1. During this pregnancy	0. No		Sometimes	Yes	19	43	0	8	Possible depression	Have signs of anxiety	Yes
64	40	Any primary	In relationship	0. No	Informal/Formal	0. No	0	0	0	0	No	2. Before this pregnancy	1. Yes	0. No	Sometimes	Yes	27	14	0	11	Normal	Do not have signs of anxiety	No
65	23	Any secondary	Single		Informal/Formal	1. Yes					No	1. During this pregnancy	0. No		Never	No	8	24	0	10	Possible depression	Do not have signs of anxiety	No
66	26	Any primary	In relationship	1. Yes	Informal/Formal	1. Yes					No	2. Before this pregnancy	1. Yes	1. Yes	Never	No	24	31	0	15	Normal	Do not have signs of anxiety	No
67	30	Any primary	In relationship	1. Yes	No income earning activities	0. No	0	0	0	0	No	1. During this pregnancy	1. Yes	1. Yes	Sometimes	Yes	21	27	0	12	Possible depression	Do not have signs of anxiety	No
68	28	Any primary	In relationship	0. No	No income earning activities	0. No	0	0	0	0	No	2. Before this pregnancy	1. Yes	1. Yes	Never	No	29	11	0	16	Normal	Do not have signs of anxiety	No
69	33	Any secondary	Married	0. No	No income earning activities	0. No	3	0	0	0	Yes	2. Before this pregnancy	1. Yes	1. Yes	Never	No	27	26	2	15	Normal	Do not have signs of anxiety	No
70	30	Any primary	Separated/Divorced/Widowed		Informal/Formal	0. No	1	0	0	0	Yes	2. Before this pregnancy	1. Yes	1. Yes	Never	No	39	11	0	12	Normal	Do not have signs of anxiety	No
71	21	Any secondary	Married	0. No	No income earning activities	1. Yes					No	1. During this pregnancy	1. Yes	1. Yes	Never	No	25	10	0	17	Normal	Do not have signs of anxiety	No
72	22	Any primary	Single		No income earning activities	1. Yes					No	1. During this pregnancy	0. No		Never	No	20	8	0	14	Normal	Do not have signs of anxiety	No
73	26	No education	In relationship	0. No	Informal/Formal	0. No	0	0	0	0	No	2. Before this pregnancy	1. Yes	0. No	Never	No	24	16	0	16	Normal	Do not have signs of anxiety	No
74	33	Any primary	Married	0. No	No income earning activities	0. No	0	0	0	0	No	2. Before this pregnancy	1. Yes	1. Yes	Sometimes	No	21	11	0	7	Normal	Do not have signs of anxiety	No
75	30	Any primary	Married	0. No	No income earning activities	0. No	0	0	0	0	No	1. During this pregnancy	1. Yes	1. Yes	Never	No	31	12	0	16	Normal	Do not have signs of anxiety	No
76	39	Any secondary	Married	0. No	Informal/Formal	0. No	0	1	0	1	Yes	2. Before this pregnancy	1. Yes	1. Yes	Never	No	24	8	0	11	Normal	Do not have signs of anxiety	No
77	35	Any primary	Married	0. No	Informal/Formal	0. No	0	0	0	0	No	1. During this pregnancy	0. No		Never	No	40	14	0	13	Normal	Do not have signs of anxiety	No
78	22	Any primary	Married	0. No	No income earning activities	0. No	0	0	0	0	No	1. During this pregnancy	1. Yes	1. Yes	Never	No	26	13	0	14	Normal	Do not have signs of anxiety	No
79	29	Any primary	Married	1. Yes	Informal/Formal	0. No	0	0	0	0	No	2. Before this pregnancy	1. Yes	1. Yes	Never	No	34	10	0	3	Normal	Do not have signs of anxiety	No
80	26	Any primary	Married	0. No	Informal/Formal	0. No	0	0	0	0	No	1. During this pregnancy	1. Yes	1. Yes	Never	No	24	23	0	15	Normal	Do not have signs of anxiety	No
81	29	Any primary	Married	0. No	No income earning activities	0. No	0	0	0	1	Yes	2. Before this pregnancy	1. Yes	1. Yes	Never	No	32	8	0	9	Normal	Do not have signs of anxiety	No
82	35	Any primary	Married	0. No	No income earning activities	0. No	2	0	0	0	Yes	2. Before this pregnancy	1. Yes	1. Yes	Never	No	27	8	0	10	Normal	Do not have signs of anxiety	No
83	43	Any primary	In relationship	1. Yes	Informal/Formal	0. No	0	0	0	0	No	2. Before this pregnancy	1. Yes	1. Yes	Sometimes	No	23	4	0	2	Normal	Do not have signs of anxiety	No
84	31	Any primary	Married	0. No	Informal/Formal	0. No	0	0	0	1	Yes	2. Before this pregnancy	1. Yes	1. Yes	Sometimes	No	21	9	0	22	Normal	Do not have signs of anxiety	No
85	30	No education	Married	0. No	No income earning activities	0. No	0	0	0	0	No	2. Before this pregnancy	1. Yes	1. Yes	Never	Yes	32	4	0	13	Normal	Do not have signs of anxiety	No
86	34	Any secondary	Separated/Divorced/Widowed		Informal/Formal	0. No	0	0	0	0	No	2. Before this pregnancy	1. Yes	1. Yes	Never	No	26	14	0	18	Normal	Do not have signs of anxiety	No
87	31	Any primary	Married	1. Yes	No income earning activities	0. No	0	0	0	1	Yes	2. Before this pregnancy	1. Yes	1. Yes	Sometimes	Yes	22	12	0	22	Normal	Do not have signs of anxiety	No
88	28	Any primary	Single		Informal/Formal	0. No	0	0	0	0	No	2. Before this pregnancy	1. Yes	1. Yes	Sometimes	No	22	4	0	9	Normal	Do not have signs of anxiety	No
89	18	Any primary	In relationship	0. No	Informal/Formal	1. Yes					No	2. Before this pregnancy	1. Yes	0. No	Never	No	28	10	0	17	Normal	Do not have signs of anxiety	No
90	22	Any secondary	Married	0. No	No income earning activities	1. Yes					No	2. Before this pregnancy	1. Yes	1. Yes	Never	No	25	14	0	21	Normal	Do not have signs of anxiety	No
91	22	Any secondary	Married	0. No	No income earning activities	1. Yes					No	1. During this pregnancy	1. Yes	1. Yes	Sometimes	Yes	27	9	0	22	Normal	Do not have signs of anxiety	No
92	36	Any primary	In relationship	1. Yes	Informal/Formal	0. No	1	0	0	0	Yes	1. During this pregnancy	0. No		Sometimes	No	23	17	0	14	Normal	Do not have signs of anxiety	No
93	32	Any secondary	Married	0. No	Informal/Formal	0. No	2	0	0	0	Yes	2. Before this pregnancy	1. Yes	1. Yes	Never	No	31	10	0	19	Normal	Do not have signs of anxiety	No
94	21	Any college	Single	0. No	No income earning activities	1. Yes					No	2. Before this pregnancy	1. Yes	1. Yes	Sometimes	No	30	8	0	13	Normal	Have signs of anxiety	No
95	29	Any college	Single	0. No	Informal/Formal	1. Yes					No	1. During this pregnancy	0. No		Never	Yes	26	21	0	16	Normal	Do not have signs of anxiety	No
96	28	Any secondary	Married	0. No	No income earning activities	0. No	0	0	0	0	No	2. Before this pregnancy	1. Yes	1. Yes	Never	Yes	39	13	0	16	Normal	Do not have signs of anxiety	No
97	37	Any primary	In relationship	1. Yes	Informal/Formal	0. No	0	0	0	0	Yes	2. Before this pregnancy	1. Yes	1. Yes	Sometimes	No	28	45	0	6	Possible depression	Have signs of anxiety	Yes
98	32	Any college	Married	0. No	Informal/Formal	0. No	0	0	0	0	No	2. Before this pregnancy	1. Yes	1. Yes	Never	Yes	40	16	0	20	Normal	Do not have signs of anxiety	No
99	30	Any primary	In relationship	0. No	Informal/Formal	0. No	1	0	0	0	Yes	2. Before this pregnancy	1. Yes	0. No	Never	No	38	26	0	18	Normal	Do not have signs of anxiety	No
100	44	Any primary	Married	0. No	Informal/Formal	0. No	0	0	0	0	No	2. Before this pregnancy	1. Yes	1. Yes	Never	No	39	11	0	17	Normal	Do not have signs of anxiety	No
101	26	Any college	Married	0. No	No income earning activities	0. No	0	0	0	0	No	1. During this pregnancy	1. Yes	1. Yes	Sometimes	No	39	9	0	8	Normal	Do not have signs of anxiety	No
102	19	Any secondary	Single	0. No	No income earning activities	1. Yes					No	2. Before this pregnancy	1. Yes	1. Yes	Never	No	22	16	1	10	Possible depression	Have signs of anxiety	Yes
103	22	Any secondary	In relationship	0. No	Informal/Formal	0. No	0	0	0	0	No	2. Before this pregnancy	1. Yes	1. Yes	Sometimes	No	37	12	0	24	Normal	Do not have signs of anxiety	No
104	38	Any primary	Married	0. No	No income earning activities	0. No	0	0	0	0	No	2. Before this pregnancy	1. Yes	1. Yes	Never	No	24	9	0	18	Normal	Do not have signs of anxiety	No
105	31	Any primary	Married	1. Yes	Informal/Formal	0. No	0	0	0	0	Yes	2. Before this pregnancy	1. Yes	1. Yes	Sometimes	Yes	24	36	0	10	Possible depression	Have signs of anxiety	Yes
106	24	Any college	In relationship	0. No	Informal/Formal	0. No	1	0	0	0	Yes	1. During this pregnancy	1. Yes	1. Yes	Never	No	34	17	0	23	Normal	Do not have signs of anxiety	No
107	32	Any secondary	In relationship	0. No	Informal/Formal	0. No	0	0	0	0	No	1. During this pregnancy	0. No		Never	No	15	12	0	14	Normal	Do not have signs of anxiety	No
108	38	Any primary	Married	1. Yes	Informal/Formal	0. No	2	0	0	1	Yes	2. Before this pregnancy	1. Yes	1. Yes	Never	No	37	16	0	17	Normal	Do not have signs of anxiety	No
109	36	Any secondary	Married	0. No	Informal/Formal	1. Yes					No	1. During this pregnancy	1. Yes	1. Yes	Never	No	38	19	0	19	Normal	Do not have signs of anxiety	No
110	38	Any primary	Married	0. No	Informal/Formal	0. No	0	0	0	1	Yes	2. Before this pregnancy	1. Yes	1. Yes	Sometimes	No	30	35	4	18	Possible depression	Have signs of anxiety	Yes
111	31	Any secondary	Married	1. Yes	No income earning activities	0. No	1	0	0	0	Yes	2. Before this pregnancy	1. Yes	1. Yes	Never	No	37	16	0	20	Normal	Do not have signs of anxiety	No
112	35	Any primary	Married	0. No	Informal/Formal	0. No	0	0	0	0	Yes	2. Before this pregnancy	1. Yes	1. Yes	Sometimes	Yes	30	22	0	9	Possible depression	Have signs of anxiety	Yes
113	33	Any secondary	Married	0. No	Informal/Formal	0. No	0	0	0	0	No	1. During this pregnancy	1. Yes	1. Yes	Sometimes	No	27	21	1	16	Possible depression	Do not have signs of anxiety	No
114	40	Any primary	Married	0. No	Informal/Formal	1. Yes					No	2. Before this pregnancy	1. Yes	1. Yes	Never	No	38	13	2	20	Normal	Do not have signs of anxiety	No
115	35	Any secondary	In relationship	1. Yes	No income earning activities	0. No	0	0	0	0	No	1. During this pregnancy	0. No		Sometimes	Yes	24	25	0	22	Normal	Do not have signs of anxiety	No
116	41	Any primary	Married	0. No	Informal/Formal	0. No	1	0	0	1	Yes	2. Before this pregnancy	1. Yes	1. Yes	Sometimes	Yes	21	30	4	20	Possible depression	Have signs of anxiety	Yes
117	33	Any secondary	Married	0. No	Informal/Formal	0. No	0	0	0	0	No	2. Before this pregnancy	1. Yes	1. Yes	Never	Yes	34	20	0	19	Normal	Do not have signs of anxiety	No
118	32	Any primary	Married	0. No	Informal/Formal	0. No	0	0	0	0	No	2. Before this pregnancy	1. Yes	1. Yes	Never	Yes	38	7	0	14	Normal	Do not have signs of anxiety	No
119	41	Any college	In relationship	1. Yes	Informal/Formal	0. No	0	0	0	0	Yes	2. Before this pregnancy	1. Yes	0. No	Never	No	24	24	0	16	Possible depression	Do not have signs of anxiety	No
120	26	Any secondary	In relationship	0. No	Informal/Formal	1. Yes					No	1. During this pregnancy	1. Yes	1. Yes	Never	Yes	38	30	0	19	Normal	Do not have signs of anxiety	No
121	30	Any secondary	In relationship	0. No	Informal/Formal	0. No	0	0	0	0	No	1. During this pregnancy	0. No		Sometimes	No	24	31	0	16	Normal	Do not have signs of anxiety	No
122	34	Any primary	Married	1. Yes	Informal/Formal	0. No	1	0	0	1	Yes	2. Before this pregnancy	1. Yes	1. Yes	Sometimes	Yes	29	17	0	14	Possible depression	Have signs of anxiety	Yes
123	20	Any secondary	Married	0. No	No income earning activities	1. Yes					No	1. During this pregnancy	1. Yes	1. Yes	Never	No	30	14	0	23	Normal	Do not have signs of anxiety	No
124	28	Any secondary	Single		Informal/Formal	0. No	0	1	0	0	Yes	1. During this pregnancy	0. No		Never	No	36	23	0	12	Normal	Have signs of anxiety	No
125	36	Any primary	In relationship	0. No	Informal/Formal	0. No	1	0	0	0	Yes	2. Before this pregnancy	1. Yes	0. No	Never	Yes	28	36	0	21	Possible depression	Have signs of anxiety	Yes
126	36	Any college	Married	0. No	Informal/Formal	0. No	0	0	2	0	Yes	2. Before this pregnancy	1. Yes	1. Yes	Never	No	34	22	0	16	Normal	Do not have signs of anxiety	No
127	24	Any secondary	Married	0. No	Informal/Formal	0. No	0	0	0	0	No	1. During this pregnancy	1. Yes	1. Yes	Never	No	40	18	0	15	Normal	Do not have signs of anxiety	No
128	29	Any primary	Married	0. No	Informal/Formal	0. No	1	0	0	0	Yes	2. Before this pregnancy	1. Yes	1. Yes	Sometimes	Yes	25	18	2	10	Normal	Do not have signs of anxiety	No
129	32	Any primary	Married	0. No	Informal/Formal	0. No	0	0	0	0	No	2. Before this pregnancy	1. Yes	1. Yes	Sometimes	Yes	26	27	1	15	Normal	Have signs of anxiety	No
130	29	Any primary	Married	0. No	Informal/Formal	0. No	0	1	0	0	Yes	2. Before this pregnancy	1. Yes	1. Yes	Sometimes	Yes	37	15	0	19	Normal	Do not have signs of anxiety	No
131	28	Any college	In relationship	0. No	Informal/Formal	0. No	2	0	0	0	Yes	2. Before this pregnancy	1. Yes	1. Yes	Sometimes	Yes	19	23	17	16	Possible depression	Have signs of anxiety	Yes
132	39	Any primary	In relationship	1. Yes	Informal/Formal	0. No	0	0	0	0	No	1. During this pregnancy	0. No		Never	Yes	28	21	0	16	Normal	Do not have signs of anxiety	No
133	24	Any college	Married	0. No	Informal/Formal	1. Yes					No	1. During this pregnancy	1. Yes	1. Yes	Never	No	38	33	0	19	Possible depression	Have signs of anxiety	Yes
134	39	Any secondary	In relationship	0. No	No income earning activities	0. No	1	0	0	0	Yes	2. Before this pregnancy	1. Yes	1. Yes	Sometimes	Yes	24	28	0	10	Possible depression	Have signs of anxiety	Yes
135	33	Any primary	In relationship	0. No	Informal/Formal	0. No	0	0	0	0	Yes	2. Before this pregnancy	1. Yes	1. Yes	Sometimes	No	33	26	0	17	Possible depression	Do not have signs of anxiety	No
136	23	Any secondary	In relationship	0. No	Informal/Formal	1. Yes					No	2. Before this pregnancy	1. Yes	1. Yes	Never	Yes	35	6	0	16	Normal	Do not have signs of anxiety	No
137	40	Any secondary	Married	0. No	Informal/Formal	0. No	1	0	0	0	Yes	2. Before this pregnancy	1. Yes	1. Yes	Never	No	30	12	0	13	Normal	Do not have signs of anxiety	No
138	40	Any primary	Married	0. No	No income earning activities	0. No	0	0	0	0	No	1. During this pregnancy	1. Yes	1. Yes	Never	Yes	27	28	0	19	Possible depression	Have signs of anxiety	Yes
139	24	Any primary	In relationship	1. Yes	Informal/Formal	0. No	0	0	0	0	No	1. During this pregnancy	1. Yes	0. No	Never	Yes	26	25	0	23	Possible depression	Have signs of anxiety	Yes
140	20	Any secondary	In relationship	0. No	Informal/Formal	0. No	1	0	0	0	Yes	2. Before this pregnancy	1. Yes	0. No	Never	Yes	28	26	0	20	Normal	Do not have signs of anxiety	No
141	43	Any secondary	Married	0. No	No income earning activities	0. No	1	0	0	0	Yes	2. Before this pregnancy	1. Yes	1. Yes	Sometimes	Yes	21	20	5	13	Normal	Do not have signs of anxiety	No
142	28	Any secondary	In relationship	0. No	No income earning activities	1. Yes					No	2. Before this pregnancy	1. Yes	1. Yes	Never	No	35	24	3	21	Normal	Have signs of anxiety	No
143	33	Any college	In relationship	0. No	Informal/Formal	0. No	0	0	0	0	No	2. Before this pregnancy	0. No		Never	Yes	21	16	0	11	Normal	Do not have signs of anxiety	No
144	21	Any primary	Separated/Divorced/Widowed		Informal/Formal	0. No	0	1	0	0	Yes	2. Before this pregnancy	1. Yes	0. No	Sometimes	Yes	24	29	2	17	Possible depression	Have signs of anxiety	Yes
145	28	Any primary	In relationship	0. No	Informal/Formal	0. No	0	0	0	1	Yes	2. Before this pregnancy	1. Yes	0. No	Sometimes	No	23	11	0	16	Possible depression	Do not have signs of anxiety	No
146	35	Any primary	In relationship	0. No	Informal/Formal	0. No	0	0	0	0	No	1. During this pregnancy	1. Yes	1. Yes	Sometimes	Yes	22	13	0	12	Normal	Do not have signs of anxiety	No
147	23	Any secondary	In relationship	0. No	No income earning activities	1. Yes					No	1. During this pregnancy	1. Yes	1. Yes	Never	No	32	15	0	11	Normal	Do not have signs of anxiety	No
148	24	Any secondary	Married	0. No	No income earning activities	0. No	0	1	0	0	Yes	2. Before this pregnancy	1. Yes	1. Yes	Never	Yes	37	18	0	14.8571	Normal	Do not have signs of anxiety	No
149	29	Any primary	In relationship	0. No	Informal/Formal	0. No	0	1	0	0	Yes	1. During this pregnancy	1. Yes	1. Yes	Never	No	34	15	0	16	Possible depression	Do not have signs of anxiety	No
150	36	Any primary	In relationship	1. Yes	Informal/Formal	0. No	0	0	0	0	No	1. During this pregnancy	0. No		Never	No	40	34	0	12	Normal	Do not have signs of anxiety	No
151	37	Any primary	Separated/Divorced/Widowed		Informal/Formal	0. No	0	0	0	0	No	1. During this pregnancy	0. No		Never	No	30	8	0	5	Normal	Do not have signs of anxiety	No
152	40	Any primary	In relationship	1. Yes	No income earning activities	0. No	0	0	0	0	No	2. Before this pregnancy	0. No		Sometimes	No	19	31	0	8	Normal	Do not have signs of anxiety	No
153	35	Any secondary	Married	1. Yes	Informal/Formal	0. No	0	0	0	0	No	1. During this pregnancy	0. No		Never	No	26	20	0	16	Possible depression	Have signs of anxiety	Yes
154	32	Any secondary	In relationship	0. No	Informal/Formal	0. No	0	0	0	0	No	1. During this pregnancy	1. Yes	1. Yes	Never	No	24	9	0	15	Normal	Do not have signs of anxiety	No
155	31	Any college	Married	0. No	Informal/Formal	0. No	0	0	0	0	No	2. Before this pregnancy	1. Yes	1. Yes	Sometimes	No	28	26	0	14	Normal	Do not have signs of anxiety	No
156	34	Any secondary	In relationship	1. Yes	Informal/Formal	0. No	0	0	0	0	No	1. During this pregnancy	0. No		Sometimes	No	26	9	0	14	Normal	Do not have signs of anxiety	No
157	40	Any secondary	Married	0. No	Informal/Formal	0. No	0	0	0	1	Yes	2. Before this pregnancy	1. Yes	1. Yes	Sometimes	No	38	4	0	17	Normal	Do not have signs of anxiety	No
158	34	Any primary	In relationship	1. Yes	Informal/Formal	0. No	0	0	0	0	No	2. Before this pregnancy	0. No		Never	No	24	19	0	12	Normal	Do not have signs of anxiety	No
159	42	Any primary	In relationship	0. No	Informal/Formal	0. No	0	0	0	1	Yes	2. Before this pregnancy	1. Yes	1. Yes	Sometimes	No	22	14	0	7	Normal	Have signs of anxiety	No
160	33	Any secondary	In relationship	1. Yes	Informal/Formal	0. No	1	0	0	0	Yes	1. During this pregnancy	1. Yes	0. No	Never	No	29	7	0	14	Normal	Do not have signs of anxiety	No
161	35	Any secondary	Married	0. No	Informal/Formal	1. Yes					No	1. During this pregnancy	1. Yes	1. Yes	Never	No	40	14	0	16	Normal	Do not have signs of anxiety	No
162	22	Any secondary	In relationship	1. Yes	Informal/Formal	0. No	1	0	0	0	Yes	1. During this pregnancy	1. Yes	0. No	Never	Yes	21	9	0	16	Normal	Do not have signs of anxiety	No
163	29	Any primary	In relationship	0. No	No income earning activities	1. Yes					No	1. During this pregnancy	1. Yes	0. No	Never	Yes	24	16	0	14	Normal	Do not have signs of anxiety	No
164	35	Any secondary	Married	0. No	Informal/Formal	0. No	0	0	1	0	Yes	1. During this pregnancy	1. Yes	1. Yes	Never	No	32	13	0	15	Normal	Do not have signs of anxiety	No
165	33	Any primary	In relationship	0. No	Informal/Formal	0. No	2	0	2	0	Yes	2. Before this pregnancy	1. Yes	0. No	Never	No	24	6	0	10	Normal	Do not have signs of anxiety	No
166	34	Any primary	Married	0. No	No income earning activities	0. No	0	0	0	0	No	2. Before this pregnancy	1. Yes	1. Yes	Never	No	33	10	0	4	Normal	Do not have signs of anxiety	No
167	31	Any secondary	In relationship	0. No	Informal/Formal	0. No	0	1	0	0	Yes	1. During this pregnancy	0. No		Never	No	29	13	0	13	Normal	Do not have signs of anxiety	No
168	27	Any college	Married	0. No	Informal/Formal	1. Yes					No	1. During this pregnancy	1. Yes	1. Yes	Never	No	40	16	0	24	Normal
169	27	Any college	In relationship	0. No	No income earning activities	1. Yes					No	1. During this pregnancy	1. Yes	0. No	Never	No	29	16	0	22	Normal	Do not have signs of anxiety	No
170	30	Any primary	In relationship	0. No	Informal/Formal	0. No	0	0	0	0	No	2. Before this pregnancy	1. Yes	0. No	Never	No	36	9	0	23	Normal	Do not have signs of anxiety	No
171	31	Any secondary	In relationship	1. Yes	Informal/Formal	0. No	0	0	1	0	Yes	1. During this pregnancy	1. Yes	0. No	Sometimes	Yes	32	14	0	24	Normal	Do not have signs of anxiety	No
172	22	Any primary	Separated/Divorced/Widowed	1. Yes	Informal/Formal	0. No	0	0	0	0	No	1. During this pregnancy	0. No		Sometimes	Yes	28	33	2	14	Possible depression	Have signs of anxiety	Yes
173	28	Any primary	In relationship	0. No	Informal/Formal	0. No	0	0	0	0	No	1. During this pregnancy	0. No		Never	No	32	34	0	22	Normal	Do not have signs of anxiety	No
174	37	Any primary	Married	0. No	Informal/Formal	0. No	0	0	0	0	Yes	2. Before this pregnancy	1. Yes	1. Yes	Never	No	36	13	0	6	Normal	Have signs of anxiety	No
175	32	Any primary	In relationship	0. No	Informal/Formal	0. No	1	0	0	0	Yes	2. Before this pregnancy	0. No		Never	No	26	23	2	5	Normal	Do not have signs of anxiety	No
176	24	Any primary	Married	0. No	Informal/Formal	0. No	0	0	0	0	No	2. Before this pregnancy	1. Yes	1. Yes	Sometimes	Yes	25	12	0	2	Possible depression	Have signs of anxiety	Yes
177	22	Any primary	Married	0. No	Informal/Formal	0. No	0	0	0	1	Yes	1. During this pregnancy	1. Yes	1. Yes	Sometimes	No	31	30	2	23	Normal	Do not have signs of anxiety	No
178	28	Any primary	Married	0. No	Informal/Formal	0. No	0	0	0	1	Yes	1. During this pregnancy	0. No		Never	No	36	16	0	22	Normal	Do not have signs of anxiety	No
179	20	Any primary	Single	0. No	Informal/Formal	1. Yes					No	2. Before this pregnancy	1. Yes	0. No	Never	No	20	22	1	7	Normal	Do not have signs of anxiety	No
180	30	Any primary	In relationship	0. No	Informal/Formal	0. No	0	0	0	0	No	1. During this pregnancy	1. Yes	0. No	Sometimes	No	33	30	0	16	Possible depression	Have signs of anxiety	Yes
181	18	Any secondary	Single	0. No	No income earning activities	1. Yes					No	2. Before this pregnancy	0. No		Never	Yes	24	17	0	5	Possible depression	Have signs of anxiety	Yes
182	37	Any primary	Married	0. No	Informal/Formal	0. No	0	0	0	0	No	2. Before this pregnancy	1. Yes	1. Yes	Sometimes	No	37	7	0	22	Normal	Do not have signs of anxiety	No
183	20	Any primary	Single	0. No	Informal/Formal	1. Yes					No	2. Before this pregnancy	1. Yes	0. No	Never	Yes	27	29	6	7	Possible depression	Have signs of anxiety	Yes
184	38	Any primary	Single	0. No	Informal/Formal	0. No	0	0	0	0	No	1. During this pregnancy	1. Yes	0. No	Sometimes	Yes	26	15	3	2	Possible depression	Have signs of anxiety	Yes
185	36	No education	Separated/Divorced/Widowed	0. No	Informal/Formal	0. No	0	0	0	0	No	1. During this pregnancy	1. Yes	1. Yes	Sometimes	No	40	18	0	22	Normal	Do not have signs of anxiety	No
186	23	Any secondary	In relationship	0. No	Informal/Formal	1. Yes					No	1. During this pregnancy	0. No		Never	Yes	24	16	0	23	Normal	Do not have signs of anxiety	No
187	23	Any secondary	In relationship	0. No	Informal/Formal	1. Yes					No	1. During this pregnancy	1. Yes	0. No	Never	Yes	16	42	3	20	Possible depression	Have signs of anxiety	Yes
188	35	Any secondary	In relationship	1. Yes	Informal/Formal	0. No	0	0	0	0	No	2. Before this pregnancy	1. Yes	1. Yes	Sometimes	Yes	22	10	0	3	Normal	Do not have signs of anxiety	No
189	26	Any primary	In relationship	0. No	Informal/Formal	1. Yes					No	1. During this pregnancy	1. Yes	0. No	Never	No	37	31	0	19	Normal	Have signs of anxiety	No
190	28	Any secondary	Married	0. No	Informal/Formal	1. Yes					No	1. During this pregnancy	1. Yes	1. Yes	Never	No	32	16	0	22	Normal	Do not have signs of anxiety	No
191	30	Any primary	Married	0. No	Informal/Formal	0. No	0	0	0	0	No	1. During this pregnancy	1. Yes	1. Yes	Never	No	40	16	0	24	Normal	Have signs of anxiety	No
192	23	Any primary	Married	0. No	Informal/Formal	0. No	0	0	0	0	No	1. During this pregnancy	0. No		Never	No	26	18	2	22	Normal	Have signs of anxiety	No
193	29	Any primary	Married	0. No	Informal/Formal	0. No	0	0	1	0	Yes	1. During this pregnancy	1. Yes	1. Yes	Never	Yes	30	23	2	22	Normal	Do not have signs of anxiety	No
194	40	Any primary	Separated/Divorced/Widowed	0. No	Informal/Formal	0. No	0	0	0	1	Yes	1. During this pregnancy	0. No		Never	No	34	11	0	23	Normal	Do not have signs of anxiety	No
195	32	Any primary	Married	0. No	Informal/Formal	0. No	0	0	0	0	No	1. During this pregnancy	1. Yes	1. Yes	Never	No	38	19	0	24	Normal	Do not have signs of anxiety	No
196	33	Any secondary	Married	0. No	Informal/Formal	0. No	0	1	0	0	Yes	2. Before this pregnancy	1. Yes	1. Yes	Never	No	23	6	0	16	Normal	Do not have signs of anxiety	No
197	23	Any secondary	Married	0. No	Informal/Formal	0. No	0	0	0	0	No	1. During this pregnancy	0. No		Never	No	24	13	0	9	Normal	Do not have signs of anxiety	No
198	36	Any secondary	Married	0. No	Informal/Formal	0. No	0	0	0	0	No	1. During this pregnancy	0. No		Never	No	29	8	0	11.4286	Normal	Do not have signs of anxiety	No
199	39	Any primary	Married	0. No	Informal/Formal	0. No	0	0	1	0	Yes	2. Before this pregnancy	1. Yes	1. Yes	Never	No	32	9	0	22	Normal	Do not have signs of anxiety	No
200	35	Any primary	Married	0. No	Informal/Formal	0. No	0	0	0	0	No	1. During this pregnancy	1. Yes	1. Yes	Never	No	30	9	0	14	Normal	Do not have signs of anxiety	No
